# Supplementary material for: Oxidant resistant human apolipoprotein A-I functions similarly to the unmodified human isoform in delaying atherosclerosis progression and promoting atherosclerosis regression in hyperlipidemic mice
Source: PLoS One. 2022 Feb 4;17(2):e0259751. doi: 10.1371/journal.pone.0259751 (PMC8815868; doi:10.1371/journal.pone.0259751)
Supplement: S1 File — All data arranged by sex, genotype, and time point. (XLSX) [file pone.0259751.s001.xlsx]

## Sheet: Progression Body weights
	Male
	KO+A1tg
Age (weeks)
8	26.53	26.17	25.85	22.42	25.28	24.26	23.32	25.01
12	28.41	32.43	31.73	27.32	36.21	30.93	33.46	31.39	33.76	28.88
16	29.83	30.7	31.13	27.93	28.47	42.15	29.8	35.05	21.73	31.86
20	34.31	41.15	43.1	43.6	36.91	39.83	30.03	41.71
24	45.22	48.26	34.59	43.81	38.36	38.19	38.76	29.38	45.6	38.9
27	31.25	40.68	39.8	39.86	46.71	36.93	43.08	35.14	48.97	34.06	33.02
	KO+4WFtg
Age (weeks)
8	19.14	25.45	20.614
12	30.21	31.58	26.5	27.44	32.4	32.21	31.53	25.92
16	37.43	33.79	34.61	32.78	37.27	36.5	33.74	27.49	27.2	38.56	32.76	29.21	29.43
20	34.48	36.93	31.88	42.06	28.68	22.55		32.64	30.27	33.83	33.46
24	37.26	40.7	42.59	30.38	32.33	33.77	23	29.45	29.04
27	40.47	42.28	47.1	44.11	42.76	44.48	36.12	33.6	41.14
	LDLr KO
Age (weeks)
8	22.52	24.67
12	28.23	27.73	30.58	32.04	34.55	25.4	26.6	26.31	25.07	26.46	24.54	28.88
16	31.74	35.14	37.72	29.45	24.42	29.07	28.25	26.08	32	29.9	34.01	33.54	32.69	29.79	31.17
20	29.95	36.42	32.7	33.13	34.37	36.63	36.89	39.38	33.49	32.84
24	33.9	40.4	25.56	51.1	29.52	36.84	42.63	44.27	38.02	46.45	41.33	41.39
27	33.09	39.3	35.29	47	33.29	39.31	44.73	46.2	49.75	46.42	43.97
	Female
	KO+A1tg
Age (weeks)
8	16.59	18.64	20.59	18.94	20.01	19	17.04
12	18.27	22.04	23.21	20.1	19.73	26.17	19.06	23.42	23.06	20.42	19.31
16	21.95	18.76	21.5	20.14	20.78	24.99	22.4	20.47	21.98	24.76	24.08
20	29.5	26.31	24.89	24.42	23.74	28.74	31.93	27.68	27.16	28.53	24.56	32.97	29.4
24	36.8	33.71	29.18	38.57	25.2	32.01	27.87	25.88	21.45	37.42
27	29.11	25.14	29.08	22.21	25.28	37.04	35.48
	KO+4WFtg
Age (weeks)
8	18	19
12	22.06	22.12	22.44	26.47	23.85	20.45	19.39	25.76	22.84
16	21.51	21.16	25.36	21.11	23.37	23.72	26.48	25.94	23.24
20	24.77	24.43	23.98	24.33	25.78	25.25	27.34	24.78	27.54	26.83
24	34.51	31.63	25.88	28.91	31.79	27.44	30.4	29.99	33.98	30.93	29.3
27	31.02	26.2	23.55	27.5	25.08	24.5	30.56	25.55	25.82	22.98	24.99
	LDLr KO
Age (weeks)
8	19.74	23.45	19.13	18.51	20.24	18.18	21.62	19.29	19.97	18.2	16.98
12	19.85	22.82	20.91	25.05	23	23.57	23.94	25.64	27.71	18.42	21.38	22.74	22.41
16	22.48	21.96	21.28	27.19	24.7	21.29	26.19	22.2	20.74	24.03	22.57	21.67	21.91
20	20.95	18.83	24.47	20.67	26.49	26.36	28.75	33.69	23.33	28.18	31.67
24	22.63	20.64	22.87	33.37	27.75	24.8	31.02	27.79	26.23
27	31.02	22.24	33.9	30.96	28.38	21.02	20.48	25.68	27.85	26.02	31.82

## Sheet: Progression non-HDL
	Male
	KO+A1tg
Age (weeks)
8	816.9	318.6	342.6	654.1	632.4	752.3	760.4	838.9
12	1064.5	853.5	672.8	686.3	1179.5	671.9	2525.8	557.1	669.8	562.6
16	735.6	1027.9	875.8	798.4	836	1076.5	509.2	876.6	710.5	1141.4
20	946.3	1123.9	1186.8	1124.2	991.4
24	1303.1	1461.8	947.6	813.6	480.5	486.4	519.9	480.2	1158	913.6
27	1379.3	1023.5	1490.2	1037.2	1127.5	1228.9	872.1	545	733	1060.6
	KO+4WFtg
Age (weeks)
8	478.8	884.7	667.9
12	770.3	356.6	510.9	579	1330.4	1719.6	1954.5	505
16	805.2	573.3	624.6	827.4	926.5	879.5	655.1	553.6	832.7	2173.4	889.9	3072.6	775
20	920.4	933.6	925.7	1295.4	638.3	448.7	668	730.7	732.6	949	773.2
24	961.7	879	519.1	863	373.8	516.6	505.2	519.6	346.5
27	692.2	688.1	1113.2	1257.7	907.4	682.1	643.7	772.5	1638.3
	LDLr KO
Age (weeks)
8	724.8	733.6
12	1326.7	989.5	1490.5	1532.6	1358.8	1376.8	1034.6		1092.2	954.7	1799.3	1112.4
16	1085.5	1154.9	2010.4	1159.8	1622.3	1837.2	925.3	793.1	1252.1	997.4	1984.3	828.8	797	702.1	835.9
20	932.3	1522.1	1286.4	1186.2	1533.7	2377.1	1663	1802.5	1743.9	944
24	879.8	1735.3	1254.3	2414.3	688.6	2192.8	1830	1046.5	1560.5	2008.5	3329.8	1930.5
27	2263.5	1157.8	2695.6	2257.6	1342.4	1294.5	2572.4	1673.2	3406.5	2892	2104.6	3116.4
	Female
	KO+A1tg
Age (weeks)
8	412.4	514.5	685.8	545.4	611.6	802.1	864.4	986.5
12	1000.5	806	667.8	640	750.4	773.2	547.9	594.8	734.6	664.1	709
16	780.9	1160.4	833.1	909.6	982.4	848.4	873.1	758.2	888.1	1883.6	702.1
20	869.4	1054.2	562.1	590	742.7	905.8	748.1	1238.5	777	647.2	776.8	659.6
24	643	916.9	832.8	902.9	1067.1	1118.2	813.7	891.4	808.2	995	821.3
27	844.9		892.7	911	1305	674.9	970.1
	KO+4WFtg
Age (weeks)
8	400	600
12	615.5	664.1	702.8	609	470.3	539	781.8	610.2	503.4
16	814.4	745.8	841.8	651.6	801.5	921.6	824.2	749.2	829.1
20	925.2	928	960.4	1195.9	1716.5	939.9
24	799.1	743.7	1143.5	744.4	833.4	910.2	1067	937.5	774.8	638.7
27	756	841.5	787.4	882.1	592.8	665.2	809.2	979.3	932.8	1138.5	1171.7
	LDLr KO
Age (weeks)
8	384.5	860.7	703.2	740.1	777.7	611.5	928.4	828.9	1134.3	766.9
12	734.8	1155.2	961.2	1525.4	1022	1141.3	1105.6	2052.7	974.8	907.9	888.9
16	1175.2	1496.8	1351.1	1381.8	1037	1003.1	1138.6	995.3	792.9	855.8	935	659.9
20	1098.1	826.2	873.2	1012.2	1026	1085	1325.4	1437.3	891.9	1540.1	1089.5
24	1294.7	1001.5	948.6	1576.2	1111	1057.7	1873.1	927.7	1138.4
27	2155.9	1158.2	1281.3	1269.6	1237	1055.3	1296.4	1049.7	1720.5	1206.1	1472.1

## Sheet: Progression HDL
	Male
	KO+A1tg
Age (weeks)
8	96	94.6	93.2	96.9	111.9	120.4	74	119.9
12	80.4	107.6	50.1	77.7	67.2	93.5	65.2	86.4	81.6	90.7
16	77	122.9	87.8	92.1	105.1	79.6	78.3	59.7	65.2	100.6
20	103.2	100.6	79	83.3	59	68.7
24	78.9	83.7	87	53.9	45.8	44.1	44.3	46.1	78.5	128.2
27	63.7	63.9	82.7	98.6	104.1	126.9	68.5	133.7	119.8	65.8
	KO+4WFtg
Age (weeks)
8	48.8	85.2	57.8
12	41.5	45.6	44.5	46.7	46.1	57.2	41.7	43.6
16	92.2	55.8	141.5	106.4	106.4	28.5	126.2	73.4	46.3	137	64.9	34.3	28.2
20	82.9	63.7	40.7	96.9	58.2	72.6	152.7	50.1	92.6	86.1	108
24	111.9	94	94.4	42.2	55.4	103.4	44	32.1	52.9
27	50.4	102.3	78.1	55.7	45	83.1	94.6	60.9	43.8
	LDLr KO
Age (weeks)
8	107.2
12	138.3	90.4	125.2	118.8	126.9	103.9	93.6	83.6	98.3	98.8	108.5
16	125.9	126	134.2	116.5	78.6	89.8	101.3	123.2	111.8	109.3	122	91.9	92.5	87.8	105.3
20	110.2	69.1	111.2	106.6	109.5	91.7	82	91.2	118.3	100.5	81.7
24	110.2	111.8	137.7	151.4	94.8	94.4	95.3	100.8	103.3	118	92.1
27	96.9	113.9	146.2	145.6	133.2	123.7	93.4	105.2	133.3	98.2	97.7
	Female
	KO+A1tg
Age (weeks)
8
12	54.5	45.5	43.7	59.7	64	30.6	51	29.4	34.8	51.8	46.8
16	34.2	31.8	37.9	36.8	42.9	68.2	35.2	38.4	51.8	57.5	109.1
20	52.3	38.8	44.1	88.7	93.7	71.6	120.9	63.4	49.7	46.1	89.6	74.9	65.3
24	130.1	108.2	61.7	129.4	57.9	46.8	65.6	101.8	36.1	102	101.5
27	33.8	103.7	58.2	77.1	66.9
	KO+4WFtg
Age (weeks)
8
12	68.6	40.1	63.4	102.5	31.4	66.6	81.4	20.1	86.6
16	23.1	30.5	68.4	36.8	29.9	43.1	48.8	26.6	49.2
20	32.3	37.1	75.9	61.3	17.7	61.9	40.8	32.2	47	49.7
24	111.4	104.7	69.3	40.1	42.9	37.2	28.4	108.3	58.9	104.3
27	32	29.7	48.3	90.1	99.8	63.5	53.1	66.2	66.5	44.4	95.8
	LDLr KO
Age (weeks)
8
12	71.9	36	77.9	37.9	109.9	69.1	118.5	124.2	76.2	74.5	67.5
16	63.7	123.2	81.3	90.1	126.3	66.4	44.4	84.5	83	72.4	61	73.6
20	83.5	62.6	83.5	68.9	54.4	77.3	68.1	104.1	83.5	126.1	64.7
24	91.5	90.8	106.8	78.7	94.9	212.2	143.9	85.1	88.5
27	102.1	136	150.3	119.1	165.1	75.6	73	99.2	44.2	76.1

## Sheet: Progression H-ApoA1
	Male
	KO+A1tg
Age (weeks)
8	385	360	360	414	402	336	414
12	378	498	210	396		402	330	474	594	432
16	360	390	342	300	294	450	354	384	78	330
20	378	384	318	342	342	522	294
24	456	516	342	306	354	420	384	384	360	456
27	282	300	300	450	402	510	378	545	455	438
	KO+4WFtg
Age (weeks)
8	210	318	222
12	162	318	216	276	444	318	408	228
16	300	546	244	498	144	588	324	216	1008	600	252	192
20	318	372	234	246	324	390	588	264	432	468	492
24	396	408	432	210	420	612	210	330	426
27	342	612	378	300	426	690	618	420	390
	LDLr KO
Age (weeks)
8
12
16
20
24
27
	Female
	KO+A1tg
Age (weeks)
8	300	192	185	175	120	138	174	180
12	180	162	150	138	102	120	144	78	138	132	150
16	78	132	114	84	126	102	150	186	84	168	204
20	282	216	150	108	192	186	264	150	186	204	174	174	294
24	330	330	324	264	222	282	180	210	144	330	114
27	234	168	192	222	174	174	366	288
	KO+4WFtg
Age (weeks)
8	190	300
12	192	96	156	72	100	105	120	140	105	115
16	162	48	84	384	60	84	132	120	72
20	228	108	60	90	132	84	114	300	144	294
24	220	294	108	216	150	90	102		300	276	306
27	408	114	114	174	300	480	228	108	312	348	168
	LDLr KO
Age (weeks)
8
12
16
20
24
27

## Sheet: Progression Lesion Size
	Male
	KO+A1tg
Age (weeks)
8	26579	15903	15265	13621	13508	18018	17641	34254
12	97894.8	147984	121204	58963.1	85145.2	104341	64706.4	56469.7	76170.2
16	144920	254699	199568	146460	188920	90968.7	107157	113028	303774
20	443119	380782	611670	486403	465736
24	489196	474221	602623	729326	517716	654038	392291	635687	648678	516084
27	852749	761504	654890	906170	855588	678502	824128	564720	752028
	KO+4WFtg
Age (weeks)
8	27296	15744	33428
12	72646.5	74003	85520.1	53701.5	51006.8	70752.1	46821.2
16	71359	181814	131184	235935	133430	244052	78783	76343	216558	65201	77810	319532
20	514158	387656	358825	633155	247672	77645	142729	340766	168858	88687
24	825656	437137	276773	694302	673147	299275	466116
27	525632	811374	875067	798780	474016	710521
	LDLr KO
Age (weeks)
8	43885	32905
12	303359	82013.6	136256	77120.2	120425	157967	174286	124121	98446.1	94627.7	128058
16	370185	238396	247153	450199	299159	291653	216885	376266	329704	261244	399253
20	667886	562237	614276	584674	649870	581839	634378	623065	326177
24	644225	976737	859294	773636	1049458	921852	688410	751996	965199	1083020
27	1176251	1341337	844204	1001254	1081995	1310044	1161964	1121529	987094	1021836	983668
	Female
	KO+A1tg
Age (weeks)
8	6713.4	19021	38234	28531	19517	21272	24709
12	188754	205857	151428	204975	130259	199241	214478	155644	78721.8	211913	171346
16	381802	378834	547397	437539	326347	345909	465229	248459	354454	390943	243073
20	556667	820904	775175	725356	600191	689252	736937	731072	570268	788194	392226	516294
24	778847	789231	628041	820254	918959	666210	1024667	797027	729402
27	934172	852163	581993	873064	956486	979657	982022
	KO+4WFtg
Age (weeks)
8
12	52066.6	72297.4	128797	147260	117999	203629	131536	122072	186177	199782
16	408720	401060	396894	122685	391025	403228	420427	330378	415432
20	391052	740838	663355	659981	522557	843122	813002	485453	756635	512957
24	865009	876307	600017	722403	604379	704261	707984	707382	776790	753167	855171
27	836626	1004777	1085186	801892	501851	706623	841321	938523	720469	912542
	LDLr KO
Age (weeks)
8	53149.2	27247.6	23986.3	59462	39700.5	27059.7	31026.9	33706.3	90901.9
12	342423	248145	179999	267959	171590	125423	137747	149285	127476	157843	95314.5
16	517627	488943	472490	460384	432122	534542	468787	580108	290886	377796	337681	383302
20	638311	773278	758625	814180	673660	936528	832471
24	926880	936576	919303	1010903	1129028	916711
27	1096042	846497	1185207	1001604	846779	1064974	909848	844582

## Sheet: Progression Lesion 8 weeks
			sum of lesions per slide													sum of lesions per slide																											sum of lesions per slide
			Average of the sum of Lesions													Average of the sum of Lesions																											Average of the sum of Lesions
			Mouse ID #													Mouse ID #																											Mouse ID #
	Male						Female																											Male
	LDLr KO						LDLr KO																											KO+A1tg
	443	Area	445	Area			380	Area		381	Area		382	Area		386	Area		387	Area		388	Area		391	Area		392	Area		397	Area		444	Area		446	Area		447	Area		472	Area		473	Area		477
		µm²		µm²				µm²			µm²			µm²			µm²			µm²			µm²			µm²			µm²			µm²			µm²			µm²			µm²			µm²			µm²
	Slide 1	24839	Slide 1	29194.4			Slide 1	1791.39		Slide 1	16322.8		Slide 1	4074.97		Slide 1	17129.8		Slide 1	16723.4		Slide 1	8006.87		Slide 1	2071.83		Slide 1	2403.78		Slide 1	96883.7		Slide 1	20306.2		Slide 1	2638.43		Slide 1	4836.17		Slide 1	4515.67		Slide 1	6261.27		Slide 1
		6959.51		9597.94				7056.8			11915.9			3411.07			1774.22			6060.95			8407.5			1671.2			3519.82			12150.5			6106.74			2987.55			7486.05			7669.19			3657.18
		32536.8		1802.83				3451.14			1064.53			4836.17			1980.25			11749.9			3164.97			7846.62			1625.41			2380.88			4189.44			2752.9			4984.98			2129.06			3794.53
		5849.19		1545.29				2661.32			10559.5			8796.68			1820			5866.36			11761.3			4155.1			13913.3			3084.85			3817.43			8378.88			3119.19			2941.77			13713
		4343.97		967.234				7674.92			1665.47			1556.73			2684.22			1470.88			3485.48			15744.7			4647.3			37264.3			4899.13		Slide 2	Area			20426.4			17255.7		Slide 2	Area
		6930.89		1167.55				6163.97			41528.1			1877.24			1442.27			8476.18			3926.17		Slide 2	Area			26109.6			151764			3931.89			µm²		Slide 2	Area		Slide 2	Area			µm²		Slide 2
		81459.4		44275.3				6627.56		Slide 2	Area			2495.35			7789.38			3067.68			38752.3			µm²		Slide 2	Area		Slide 2	Area			7073.97			5225.35			µm²			µm²			7285.73
	Slide 2	Area	Slide 2	Area				36331.4			µm²			27048.2			3205.04			53415.4		Slide 2	Area			31552.4			µm²			µm²			50324.8			3491.2			8212.91			7697.81			3239.38
		µm²		µm²				71758.5			4183.72		Slide 2	Area			7457.43		Slide 2	Area			µm²			3909			6060.95			64215.2		Slide 2	Area			3714.41			4321.08			4572.9			2140.51
		19499.2		43296.6			Slide 2	Area			15315.5			µm²			7983.97			µm²			14840.5			10301.9			20500.8			4555.73			µm²			955.788			1882.96			3170.7			12665.6
		6106.74		5179.57				µm²			6753.47			3897.55			4361.14			15115.2			9981.4			4103.59			16122.5			59464.9			7594.79			9180.14			14416.9			2815.85		Slide 3	Area
		7388.75		11704.1				18612.1			3090.57			1425.1			1820			5139.5			3136.36			3365.29			2192.02			5900.7			1253.4			22566.9		Slide 3	Area			18257.3			µm²		Slide 3
		8407.5		60180.3				5992.27			7096.87			17799.4			59447.7			5202.46			3491.2			53232.2			2758.62			2151.95			1591.07		Slide 3	Area			µm²		Slide 3	Area			2861.64
		6925.17	Slide 3	Area				2277.87			36440.1			3554.16		Slide 2	Area			10078.7			2747.17		Slide 3	Area			47634.9			136288			3153.53			µm²			6295.61			µm²			5637.43
		2535.41		µm²				10965.8		Slide 3	Area			7514.67			µm²			4212.33			34196.6			µm²		Slide 3	Area		Slide 3	Area			10095.9			4218.06			1362.14			2850.19			2123.34
		50862.8		10479.3				9546.43			µm²			4435.54			35850.6			1030.19		Slide 3	Area			6673.34			µm²			µm²			8876.81			1768.49			5379.88			2661.32			10622.4
	Slide 3	Area		10393.5				8155.67			4183.72			1436.54			6072.4			1070.25			µm²			4126.48			4675.92			56649			7795.11			5156.67			2461.01			812.706		Slide 4	Area
		µm²		6719.13				11893			15315.5			1545.29			1133.21			41848.6			15973.7			2792.96			18743.7			7239.95			40360.6			9758.19			3102.02			6324.22			µm²
		8035.48		2649.88				8064.1			6753.47			6329.95			3920.45		Slide 3	Area			6719.13			5007.87			12745.7			41968.8		Slide 3	Area			20901.4			18600.7		Slide 4	Area			5471.46
		2312.2		30241.8				75507.2			3090.57			2638.43			3971.96			µm²			2913.15			4761.77			4578.62			3302.33			µm²					Slide 4	Area			µm²			3748.75		Slide 4
		16969.5	Slide 4	Area			Slide 3	Area			7096.87			50576.6			50948.6			30167.4			3702.96			4206.61			3794.53			6587.49			11664		Slide 4	Area			µm²			8144.23			6020.89
		12385.2		µm²				µm²			36440.1		Slide 3	Area		Slide 3	Area			5706.11			2844.47			6226.93			44538.6			115748			9649.45			µm²			5975.1			6530.26			15241.1
		17026.8		3016.17				18234.4		Slide 4	Area			µm²			µm²			2289.31			2443.84			692.517		Slide 4	Area		Slide 4	Area			5299.76			2157.68			3405.35			14674.5		Slide 5	Area
		4515.67		6564.6				3720.13			µm²			2094.72			68667.9			6175.42			34597.2			1608.24			µm²			µm²			3474.03			17244.2			4315.35		Slide 5	Area			µm²
		3714.41		15492.9				3926.17			9729.58			2941.77			2438.12			3371.01		Slide 4	Area			3599.94			5580.2			59075.7			1299.18			2031.76			2071.83			µm²			8722.28
		64959.2		5128.06				7085.42			4286.74			7634.85			3456.86			1877.24			µm²			39696.7			4515.67			2043.21			31386.5			1116.04			15767.6			4509.94			3147.8
	Slide 4	Area		1854.34				8361.71			4103.59			1419.37			3943.34			910.001			9191.59		Slide 4	Area			7085.42			2083.27		Slide 4	Area			22549.7		Slide 5	Area			3491.2			2815.85		Slide 5
		µm²		4040.64				38105.6			3451.14			6581.77			3353.84			1579.63			2134.78			µm²			9660.9			1699.81			µm²		Slide 5	Area			µm²			8001.14			14685.9
		11583.9		36096.7				5225.35			21571			1522.39			3668.62			52076.1			1241.95			14657.3			5191.01			3445.41			13810.3			µm²			12476.7		Slide 6	Area		Slide 6	Area
		3428.24	Slide 5	Area				84658.7		Slide 5	Area			9638			3708.69		Slide 4	Area			3416.8			4023.47			1327.8			68347.4			1745.6			3079.12			2558.31			µm²			µm²
		5912.15		µm²			Slide 4	Area			µm²			31832.9			2529.69			µm²			2833.02			2420.95			772.643		Slide 5	Area			1957.36			2008.87			15035.1			12425.2			10130.2
		1528.12		5608.81				µm²			4452.71		Slide 4	Area			1430.82			11933			4927.74			1613.96			2735.73			µm²			17513.2			1957.36		Slide 6	Area			2054.66			1928.75		Slide 6
		2094.72		5505.79				5351.27			4240.95			µm²			93197.9			8859.64			23745.9			10799.8			2586.92			26710.5		Slide 5	Area			1699.81			µm²			2735.73			2060.38
		24547.1		7405.92				4012.02			3433.97			2146.23		Slide 4	Area			5935.04		Slide 5	Area			33515.5			39456.3			3720.13			µm²			8745.17			3536.99			17215.6			14119.3
	Slide 5	Area		18520.5				12562.6			6495.92			3199.31			µm²			2873.09			µm²		Slide 5	Area		Slide 5	Area			1236.23			6925.17		Slide 6	Area			1974.53
		µm²	Slide 6	Area				30350.6			18623.6			904.278			60065.8			1739.88			8636.43			µm²			µm²			3697.24			4509.94			µm²			1831.45
		7285.73		µm²				2357.99		Slide 6	Area			967.234			11080.3			1682.64			2312.2			4275.29			4544.28			5986.55			11435.1			2546.86			7342.97
		5013.59		5368.44				54634.4			µm²			1865.79			2134.78			4681.64			5992.27			4315.35			5900.7			41350.7		Slide 6	Area			4235.23
		7114.04		1035.91			Slide 5	Area			3599.94			2523.97			1493.78			3296.61			4097.87			4069.25			6524.54		Slide 6	Area			µm²			5494.35
		1459.44		1711.26				µm²			1179			789.813			1791.39			41001.6			21038.8			2626.99			3731.58			µm²			3502.65			12276.4
		20872.8		8115.61				23940.5			1888.68			675.347			76566		Slide 5	Area		Slide 6	Area			1264.84			9380.46			3794.53			3720.13
	Slide 6	Area									2214.91			13072		Slide 5	Area			µm²			µm²			2094.72			30081.6			13100.6			1230.51
		µm²					Slide 6	Area			8882.53		Slide 5	Area			µm²			12276.4			2695.66			18646.4		Slide 6	Area			7325.8			8453.28
		15802						µm²						µm²			2329.37			9786.81			1470.88		Slide 6	Area			µm²			3903.28
		4807.55						8396.05						4778.94			1350.69			5940.76			864.215			µm²			5334.1			3788.81
		20609.5												2844.47			3485.48			3102.02			4996.42			3107.74			2455.29			31913
														1894.41			2317.93			3645.73			10027.2			1098.87			1425.1
														9517.81			39628			1551.01						1447.99			1310.63
													Slide 6	Area			49111.5			36302.8						16242.7			3891.83
														µm²		Slide 6	Area		Slide 6	Area						3428.24			14416.9
		43885.2		32905										3388.18			µm²			µm²						25325.5			33706.3			90901.9			26578.9			15903.1			15264.9
														8481.9			4183.72			3205.04
														11870.1			1860.07			2632.71						31026.9
																	21456.6			1734.15
																	27500.4			1161.83																								13621.4			13507.9
																				910.001
																				1842.9
																				2071.83
																				13558.4
								53149.2			27247.6			23986.3			59462			39700.5			27059.7
[truncated: 25 more columns]

## Sheet: Progression Lesion 12 weeks
		sum of lesions per slide																																					sum of lesions per slide
		Average of the sum of Lesions																																					Average of the sum of Lesions
		Mouse ID #																																					Mouse ID #
	Male																																		Female
	LDLr KO																																		LDLr KO
	268	Area		271	Area		275	Area		276	Area		277	Area		278	Area		296	Area		297	Area		298	Area		317	Area		337	Area			280	Area		281	Area		285	Area		293	Area		322	Area
		µm²			µm²			µm²			µm²			µm²			µm²			µm²			µm²			µm²			µm²			µm²				µm²			µm²			µm²			µm²			µm²
	Slide1	84143.7		Slide1	35163.8		Slide1	80738.3		Slide1	53621.4		Slide2	108468		Slide1	123142		Slide1	58852.5		Slide1	31409.4		Slide1	18028.3		Slide1	22549.7		Slide1	52213.5			Slide2	19945.6		Slide2	177828		Slide1	35570.2		Slide1	102681		Slide1	85265.4
		23299.5			46421.5			22172			7760.77			42335.1			8911.15			9328.95			75736.2			94703.1			28736.6			19167.3				11732.7			43393.9			54033.5			61725.6			9517.81
		125660			17902.4			20718.3			10061.5			5666.05			32428.1			14434.1			45494.3			7880.96			10130.2			20065.8				15664.6			67059.7			11234.8			15029.3			41785.7
		233103			11801.4			28959.8			27723.6			3937.62			8997			83691.5			17524.7			7646.3			7818			8481.9				70573.8			288282			9254.54			18938.3			24867.6
	Slide2	Area			5477.18			152588			9443.41			6307.05			16299.9			166307			13398.2			12093.3			1871.51			8527.69				188307		Slide3	Area			46026.6			198375			11257.7
		µm²			116766		Slide2	Area			108611			5282.59			189778		Slide2	Area			10685.4			35907.9			6513.09			5734.73				306224			µm²			156120		Slide2	Area			14674.5
		111427		Slide2	Area			µm²		Slide2	Area			171996		Slide2	Area			µm²			194248			176260			7926.74			114191			Slide3	Area			177273		Slide2	Area			µm²			3119.19
		30110.2			µm²			91217.6			µm²		Slide3	Area			µm²			99173		Slide2	Area		Slide2	Area			85545.9		Slide2	Area				µm²			47571.9			µm²			130960			12436.7
		138034			25760.5			34242.4			26991			µm²			54491.3			10748.3			µm²			µm²		Slide2	Area			µm²				115805			3187.87			107809			103237			202925
		279571			29492.1			32479.6			7835.17			104461			121082			12070.4			21565.3			12356.6			µm²			17879.5				11944.5			57353			9145.8			20970.1		Slide2	Area
	Slide3	Area			14451.3			23642.9			7360.14			23471.2			9454.86			85379.9			24140.8			12917.4			13747.3			8029.76				11578.2			285386			6598.94			15126.6			µm²
		µm²			2335.1			181582			55172.4			7921.02			11234.8			207372			21651.2			5007.87			34871.9			138097				200486		Slide4	Area			39393.3			270293			8893.98
		232634			9718.13		Slide3	Area			9071.4			135853			196263		Slide3	Area			44057.8			12951.8			21697			7583.35				339814			µm²			162947		Slide3	Area			47491.8
		33383.9			81757			µm²			106430		Slide4	Area		Slide3	Area			µm²			6593.22			6570.32			6507.37			12356.6			Slide4	Area			145177		Slide3	Area			µm²			15430
		117035		Slide3	Area			101520		Slide3	Area			µm²			µm²			94445.6			61725.6			47772.2			3674.35			12316.5				µm²			13260.8			µm²			110585			21136.1
		383053			µm²			44189.4			µm²			10954.4			52700			6930.89			179734			3330.95			80497.9			196263				202421			59195.9			8086.99			54600.1			98652.2
	Slide4	Area			25892.1			26241.2			27248.5			63488.3			75907.9			8081.27		Slide3	Area			3239.38		Slide3	Area		Slide3	Area				10828.4			5311.2			4538.56			42999			8293.03
		µm²			25193.9			6827.87			8058.38			7268.56			16889.4			6993.85			µm²			104147			µm²			µm²				11389.3			8161.4			136277			20277.6			14771.8
		236949			13867.5			178778			67918.2			36978.1			10748.3			70665.3			10101.6		Slide3	Area			22498.2			12808.7				154134			29961.4			41585.3			14794.7			214669
		19407.6			64953.5		Slide4	Area			5677.49			6736.3			156246			187117			20014.3			µm²			61782.8			26561.7				378772			261067			190488			243257		Slide3	Area
		25983.7		Slide4	Area			µm²			7732.15			125426		Slide4	Area		Slide4	Area			10542.3			16511.7			13049.1			99327.5			Slide5	Area		Slide5	Area		Slide4	Area		Slide4	Area			µm²
		14062.1			µm²			72227.8			1144.66		Slide5	Area			µm²			µm²			18486.2			21811.4			18337.4			30287.6				µm²			µm²			µm²			µm²			47045.4
		64135.1			50834.2			41041.6			117779			µm²			81516.7			102945			19762.5			6896.55			115667			168986				178646			153847			150797			117407			62006
		360538			10067.2			8899.7		Slide4	Area			13203.6			4630.13			24014.9			14308.2			6885.11		Slide4	Area		Slide4	Area				27666.3			8848.19			1808.56			164418			35221.1
	Slide5	Area			24673.1			16288.5			µm²			17765.1			11309.2			5036.49			53152.1			24158			µm²			µm²				162032			64449.8			9403.35			54720.3			18325.9
		µm²			4469.88			138458			42209.2			4086.42			12104.7			24615.8			146367			6427.24			4275.29			10565.2				2272.14			14239.5			30419.2			8539.13			11629.7
		228256			90044.4		Slide5	Area			5105.17			48344.5			2936.04			15733.3		Slide4	Area			82689.9			13793.1			108880				15017.9			15201			4612.96			19264.6			23328.1
		49145.8		Slide5	Area			µm²			5540.13			9334.67			112497			12207.8			µm²		Slide4	Area			12047.5			33767.3				385635			256586			5654.6			364350			1659.75
		22664.2			µm²			37762.2			52854.5			8670.77		Slide5	Area			4733.15			36629			µm²			73584.2			153212			Slide6	Area		Slide6	Area			2323.65		Slide5	Area			199216
		300066			45511.5			12516.8		Slide5	Area			1013.02			µm²			189286			19413.4			17158.4			9609.39		Slide5	Area				µm²			µm²			1734.15			µm²		Slide4	Area
	Slide6	Area			13512.7			12121.9			µm²			102418			92413.8		Slide5	Area			13472.6			33149.2			113309			µm²				185995			122387			206753			87989.7			µm²
		µm²			8464.73			20174.6			31025.9		Slide6	Area			29892.7			µm²			15269.7			13941.9		Slide5	Area			45047.9				131481			34248.1		Slide5	Area			77333			22898.8
		147277			67488.9			8241.52			11263.4			µm²			6707.68			16248.4			8218.63			14416.9			µm²			12688.5				16265.6			68708			µm²			55201			41293.5
		65068		Slide6	Area			90817			2873.09			7217.06			18543.4			69337.5			19201.6			78666.5			10250.4			6123.91				9014.17			6169.7			30281.9			22372.3			49672.3
		17976.8			µm²		Slide6	Area			1757.05			10467.9			147558			4458.43			112205		Slide5	Area			69457.7			10256.1				1636.86			231512			9082.84			38992.7			29406.2
		3971.96			44698.8			µm²			46919.4			28948.3		Slide6	Area			6181.14		Slide5	Area			µm²			7526.11			8001.14				344393		Slide7	Area			7228.5			5625.98			58320.2
		29526.4			26372.9			46284.2		Slide6	Area			10479.3			µm²			5883.53			µm²			12768.6			4183.72			82117.6			Slide7	Area			µm²			148428			287515			201591
		263820			71071.7			19939.9			µm²			16219.8			86930.9			22738.6			7880.96			16374.3			91417.9		Slide6	Area				µm²			82306.5			2420.95		Slide6	Area		Slide5	Area
								3702.96			20449.3			73332.4			12511.1			11944.5			19934.2			35455.7		Slide6	Area			µm²				196463			19716.7			7136.93			µm²			µm²
								5385.61			5265.42		Slide7	Area			37224.2			136792			15367			5923.59			µm²			8893.98				61748.5			50696.8			204579			63940.5			71638.3
					82013.6			75312.6			4412.65			µm²			5786.24		Slide6	Area			10176			6158.25			70156			15098				15326.9			9723.85		Slide6	Area			80932.9			6043.78
											30127.3			17015.3			3010.44			µm²			1156.1			2575.48			2855.92			29589.4				12574			3594.22			µm²			63740.2			5437.12
														63167.8			145463			78752.3			54514.2			79256			4572.9			53581.3				13587.1			166038			133513			35352.7			33647.2
														8304.48						5133.78		Slide6	Area		Slide6	Area			3743.02							299700						14039.2			243966			15521.5
								136256						4790.38						5488.62			µm²			µm²			81327.8			128058										5952.21						2066.1
														2094.72						19693.8			44281			12076.1																5603.09						134354
														2798.68						7394.48			6804.98			43348.1																159107					Slide6	Area
		303359												12974.7			157967			19367.6			6570.32			4727.43			94627.7							342423			248145						267959			µm²
														2380.88						17438.8			57656.3			6238.37																						67031
														113527						5574.47						3267.99																						1173.27
																				158844			124121			69658																						4612.96
																																																3966.23
											77120.2			120425												98446.1																						76783.5
																				174286																						179999
																																																171590
[truncated: 86 more columns]

## Sheet: Progression Lesion 16 weeks
			sum of lesions per slide																																			sum of lesions per slide
			Average of the sum of Lesions																																			Average of the sum of Lesions
			Mouse ID #																																			Mouse ID #
	Male																																		Female
	LDLr KO																																		LDLr KO
	225	Area		228	Area		230	Area		231	Area		239	Area		240	Area		242	Area		243	Area		252	Area		142	Area		143	Area			139	Area		212	Area		213	Area		214	Area		235	Area
		µm²			µm²			µm²			µm²			µm²			µm²			µm²			µm²			µm²			µm²			µm²				µm²			µm²			µm²			µm²			µm²
	Slide 1	251406		Slide 1	143368		Slide 1	129878		Slide 1	225085		Slide 1	163961		Slide 1	159960		Slide 1	22160.5		Slide 1	171464		Slide 2	122089		Slide 1	29234.5		Slide 1	194626			Slide 1	145692		Slide 1	216288		Slide 1	226791		Slide 1	68147.1		Slide 1	121534
		12534			39856.9			54251			145537			25571.6			42426.7			119679			77018.2			12522.5			84693.1			38283				12591.2			31518.1			164058			19087.1			9615.11
		33080.6			19064.2			31014.5			26292.7			7789.38			58394.6			15515.8			25119.5			157716			30396.3			150774				49844			20546.6			22418.1			235776			100432
		46398.6			11234.8			66762.1			60409.2			29034.2			20861.4			75409.9			16568.9			27225.6			21920.2							301308			253106			27139.8			137651			189824
		21262			213524			281906			457324			111295			281643			232766			290170			16099.6			9912.72							509435			521459			440406			26109.6			421405
		364682		Slide 2	Area		Slide 2	Area		Slide 2	Area			337651		Slide 2	Area		Slide 2	Area		Slide 2	Area			7549.01			15630.3			383683			Slide 2	Area		Slide 2	Area		Slide 2	Area			7251.4		Slide 2	Area
	Slide 2	Area			µm²			µm²			µm²		Slide 2	Area			µm²			µm²			µm²			343202			191787		Slide 2	Area				µm²			µm²			µm²			21628.3			µm²
		µm²			135768			50662.5			231501			µm²			70407.8			31621.1			20649.6		Slide 3	Area		Slide 2	Area			µm²				152829			229561			319485			515650			218274
		273407			76113.9			71729.9			155587			150150			21754.2			147020			41390.8			µm²			µm²			230448				16689.1			3164.97			157945		Slide 2	Area			28204.3
		17856.6			16609			49180.1			18720.8			22234.9			162055			56322.8			292877			156240			16030.9			4904.85				44120.8			41625.4			20477.9			µm²			9294.61
		45288.3			228490			48138.5			51521			20157.4			36943.8			12820.1			31312.1			20930			86930.9			4286.74				15246.8			27746.5			32113.3			157980			35409.9
		23808.8		Slide 3	Area			29824			27260			23385.3			3823.15			247784			18377.5			11349.3			19550.7			6295.61				321305			244109			530021			320944			132271
		31071.7			µm²			249535			484590			145812			294984		Slide 3	Area			404607			14050.7			15636			23144.9				550190			546207		Slide 3	Area			18056.9			423454
		8968.38			22887.4		Slide 3	Area		Slide 3	Area			361740		Slide 3	Area			µm²		Slide 3	Area			12740			44813.3			144009			Slide 3	Area		Slide 3	Area			µm²			9569.32		Slide 3	Area
		400401			145228			µm²			µm²		Slide 3	Area			µm²			42277.9			µm²			106602			24226.6			413089				µm²			µm²			375487			20409.2			µm²
	Slide 3	Area			85334.1			25989.4			92917.4			µm²			55344.1			22492.5			307346			321912			21513.8		Slide 3	Area				186693			257685			95195.3			526960			228405
		µm²			4658.75			66584.6			165386			143769			14262.4			158031			16683.4		Slide 4	Area			17055.4			µm²				24535.7			12041.8			23642.9		Slide 3	Area			94479.9
		289295			258108			110969			247818			25440			24278.2			19688.1			27088.3			µm²			245758			37968.2				35152.4			24850.5			56734.9			µm²			10319.1
		48224.4		Slide 4	Area			56557.4			506121			32582.6			176918			242490			28559.2			30218.9		Slide 3	Area			76050.9				242678			223019			551060			134148			128757
		22950.4			µm²			260100		Slide 4	Area			20186			270803		Slide 4	Area			379677			12659.9			µm²			184913				129913			517596		Slide 4	Area			342103			9042.78
		19110			75140.9		Slide 4	Area			µm²			119628		Slide 4	Area			µm²		Slide 4	Area			22538.3			179459			19796.8				618973		Slide 4	Area			µm²			476251			471003
		379579			184015			µm²			129586			341605			µm²			22069			µm²			137920			9786.81			5820.58			Slide 4	Area			µm²			75684.6		Slide 4	Area		Slide 4	Area
	Slide 4	Area			259156			23425.4			73429.7		Slide 4	Area			7863.79			11126.1			323766			89597.9			8905.42			143013				µm²			298154			34929.2			µm²			µm²
		µm²		Slide 5	Area			163142			207332			µm²			138440			122965			16357.1			292935			23379.6							142618			20186			44773.2			54342.5			112920
		294480			µm²			31798.5			71878.7			123268			113327			52184.9			22143.4		Slide 5	Area			24781.8			467563				38283			30344.8			366462			15578.8			115679
		32639.9			44389.8			218366			482226			43754.5			12053.2			14210.9			8939.76			µm²			18926.9		Slide 4	Area				239954			127406			521849			10714			9649.45
		21920.2			132231		Slide 5	Area		Slide 5	Area			17227.1			271684			222555			371206			205151			265240			µm²				120967			476091		Slide 5	Area			391100			5299.76
		23877.5			47955.4			µm²			µm²			98635		Slide 5	Area		Slide 5	Area		Slide 5	Area			109721		Slide 4	Area			72531.1				541823		Slide 5	Area			µm²			471736			200601
		372917			29463.4			195564			198025			282885			µm²			µm²			µm²			54817.6			µm²			205351			Slide 5	Area			µm²			97192.7		Slide 5	Area			444149
	Slide 5	Area			254039			26836.5			75610.2		Slide 5	Area			167606			32645.6			355530			8871.08			173633			15750.5				µm²			172259			188988			µm²		Slide 5	Area
		µm²		Slide 6	Area			14331.1			102040			µm²			44115			25165.3			11709.8			378561			13489.8			22326.5				41636.9			255447			12871.7			261880			µm²
		335825			µm²			236732			20764.1			27614.8			122770			12373.7			6867.94		Slide 6	Area			30064.4			159588				56088.1			16849.3			83565.6			136094			107334
		18108.5			122278		Slide 6	Area			6833.6			12287.9			334491			104066			4040.64			µm²			21662.6			475547				253066			23751.6			44246.7			125065			14617.3
		15847.8			44178			µm²			403274			72027.5		Slide 6	Area			18217.2			16128.2			6438.69			33578.5		Slide 5	Area				100987			468307			426865			7056.8			72410.9
		369781			34282.4			186882		Slide 6	Area			26075.3			µm²			192468			394277			56059.5			17948.2			µm²				451779		Slide 6	Area		Slide 6	Area			5345.54			238197
	Slide 6	Area			16317.1			11252			µm²			40852.8			177874		Slide 6	Area		Slide 6	Area			246874			290376			3714.41			Slide 6	Area			µm²			µm²			535441			432560
		µm²			217055			22835.9			96025.2			54789			35638.9			µm²			µm²			9678.07		Slide 5	Area			4418.37				µm²			243314			281213		Slide 6	Area		Slide 6	Area
		247509						15309.8			8075.55			4298.18			5397.05			88087			335625			6078.12			µm²			10073				58222.9			4115.04			74751.8			µm²			µm²
		6770.64						236280			263557			237945			66201.2			31357.8			13426.8			325128			199634			76354.3				33612.8			14903.4			8773.79			125065			55739
		69102.9									367658		Slide 6	Area			11200.5			43800.3			25062.2		Slide 7	Area			21027.3			157785				341726			39307.5			364739			7056.8			8968.38
		10364.9												µm²			296311			163245			26069.5			µm²			15716.1			20529.4				433561			102355						5345.54			67380.2
		333747			238396			247153						29091.4									17473.2			262441			3994.85			10324.8							403995						89964.2			268073
											450199			93501.2									417656			46862.2			20186			96334.2													5826.3			400160
		370185												21656.9												2192.02			5534.41			379534				517627									3004.72
														29761.1			291653									4990.7			266092		Slide 6	Area							488943			472490			236263
														23740.2									376266			316486		Slide 6	Area			µm²																432122
														11503.8															µm²			176552
														23871.8						216885									190270			7629.13													460383
														233126												329704			20689.7			10662.5
																													31260.6			12247.8
																													43371			69011.3
														299159															22618.4			276102
																													308210
																													261244			399253
[truncated: 96 more columns]

## Sheet: Progression Lesion 20 weeks
			sum of lesions per slide																																	sum of lesions per slide
			Average of the sum of Lesions																																	Average of the sum of Lesions
			Mouse ID #																																	Mouse ID #
	Male																															Female
	LDLr KO																															LDLr KO
	76	Area		93	Area		188	Area		189	Area		190	Area		216	Area		218	Area		219	Area		259	Area		261	Area			86	Area		92	Area		164	Area		168	Area		175	Area		176	Area
		µm²			µm²			µm²			µm²			µm²			µm²			µm²			µm²			µm²			µm²				µm²			µm²			µm²			µm²			µm²			µm²
	Slide 2	186264		Slide 2	281534		Slide 1	340043		Slide 1	138051		Slide 1	231907		Slide 1	128413		Slide 1	239565		Slide 1	130176		Slide 1	212208		Slide 2	250084			Slide 1	216678		Slide 2	253444		Slide 2	240074		Slide 1	238861		Slide 1	283428		Slide 2	240670
		32697.1			177410			122621			223837			324367			241603			172305			27191.3			316955			222275				199811			326118			300392			238523			164458			22412.4
		16528.8			341056			90324.8			228422			45414.2			146344			176523			212173			24106.5			37384.5				356680			183872			11148.9			323548			40034.3			205180
		40171.7			800000			22194.9			590310			41860.1			516360			5734.73			59648			21513.8			6123.91				5042.21			763434			109114			800933			64621.5			166021
		2363.71		Slide 3	Area			575184		Slide 2	Area			643548		Slide 2	Area			594128			429189			574783			33836				187701		Slide 3	Area			660730		Slide 2	Area			20352			17043.9
		278025			µm²		Slide 2	Area			µm²		Slide 2	Area			µm²		Slide 2	Area		Slide 2	Area		Slide 2	Area			549704				965912			µm²		Slide 3	Area			µm²			572895			651326
	Slide 3	Area			280956			µm²			251109			µm²			162347			µm²			µm²			µm²		Slide 3	Area			Slide 2	Area			311896			µm²			251178		Slide 2	Area		Slide 3	Area
		µm²			216649			140283			236921			354025			227334			208402			157608			380575			µm²				µm²			5998			301417			22355.1			µm²			µm²
		203543			375693			156297			112302			47926.7			148393			193172			284161			201488			220432				271238			231009			135773			256603			344290			217078
		25176.7			873298			15744.7			600332			36159.7			538074			302206			44624.4			13775.9			297576				7566.18			9100.01			228319			459482			46541.7			227849
		33275.1		Slide 4	Area			48407.5		Slide 3	Area			217250		Slide 3	Area			703780			486393			41459.4			27174.1				201150			217736			11686.9			989618			53816			289214
		71031.6			µm²			300123			µm²			655361			µm²		Slide 3	Area		Slide 3	Area			35043.6			35507.2				345961			775739			677196		Slide 3	Area			157751			20283.3
		333026			258687			660856			227191		Slide 3	Area			130680			µm²			µm²			672342			16946.6				825915		Slide 4	Area						µm²			14176.6			754426
	Slide 4	Area			388187		slide 3	Area			254840			µm²			288390			197888			303717		Slide 3	Area			14983.5			Slide 3	Area			µm²		Slide 4	Area			232039			616575		Slide 4	Area
		µm²			284893			µm²			86043.8			383082			213347			186922			58875.4			µm²			612620				µm²			205397			µm²			267123		Slide 3	Area			µm²
		194695			931767			148376			568076			23980.5			632417			23150.7			35982.3			182172		Slide 4	Area				266527			277699			328018			274494			µm²			294938
		13821.7		Slide 5	Area			238895		Slide 4	Area			19608		Slide 4	Area			334102			23248			12940.3			µm²				7611.96			372488			241185			121173			148010			219265
		37785.1			µm²			292225			µm²			182040			µm²			742063			135584			51194.7			216615				221600			855584			136895			894829			51955.9			238146
		7589.07			291939			679496			273338			17702.1			289266		Slide 4	Area			557407			407097			309046				33395.3		Slide 5	Area			706098						45969.4			752348
		675.347			340335		Slide 4	Area			27969.7			626413			116486			µm²		Slide 4	Area			24220.9			93312.3				384375			µm²		Slide 5	Area		Slide 4	Area			363262		Slide 5	Area
		31169			265308			µm²			214348		Slide 4	Area			189446			187529			µm²			677625			20861.4				913510			306482			µm²			µm²			609197			µm²
		285735			897582			133604			515656			µm²			595198			132311			142023		Slide 4	Area			25731.9			Slide 4	Area			168516			147357			213633		Slide 4	Area			193155
	Slide 5	Area		Slide 6	Area			221903		Slide 5	Area			439617		Slide 5	Area			364687			37304.3			µm²			665566				µm²			404630			6576.05			450033			µm²			321442
		µm²			µm²			291796			µm²			152045			µm²			684527			444126			184364		Slide 5	Area				265474			879628			1877.24			269750			418034			312348
		287778			289701			647303			214755			21588.2			155982		Slide 5	Area			623454			45231.1			µm²				3536.99		Slide 6	Area			30819.9			933415			191730			826945
		10118.8			145606		Slide 5	Area			73807.4			41488.1			332694			µm²		Slide 5	Area			11595.4			236423				210021			µm²			342853		Slide 5	Area			24249.5		Slide 6	Area
		3920.45			353641			µm²			230740			654737			78334.5			336300			µm²			411779			250703				47056.8			329317			1184.72			µm²			49660.9			µm²
		27820.9			788948			363371			519302		Slide 5	Area			174926			210668			133226			652969			62269.3				425595			155427			100026			192525			29062.8			175310
		24713.1		Slide 7	Area			108405		Slide 6	Area			µm²			741937			54119.3			77504.7		Slide 5	Area			122747				951684			383654			630694			254257			712737			214033
		354351			µm²			249564			µm²			413724		Slide 6	Area			601087			63665.8			µm²			672142			Slide 5	Area			868399		Slide 6	Area			438501		Slide 5	Area			450937
	Slide 6	Area			271650			721339			274551			143500			µm²		Slide 6	Area			400738			212528		Slide 6	Area				µm²		Slide 7	Area			µm²			885283			µm²			840280
		µm²			93518.4		Slide 6	Area			305194			21931.6			125117			µm²			675135			361494			µm²				257279			µm²			149979		Slide 6	Area			331967		Slide 7	Area
		285574			339808			µm²			579745			16156.8			323468			220650		Slide 6	Area			75192.4			155879				24592.9			352382			306613			µm²			17261.4			µm²
		13220.8			704976			58509.1						595313			35472.9			79965.7			µm²			649214			160601				225772			105200			102739			184232			69074.3			163388
		26516						290056					Slide 6	Area			484058			273018			312903		Slide 6	Area			7423.09				457176			394460			559330			481070			20661			206805
		20317.6						374571			562237			µm²						573633			48699.4			µm²			332013				964819			852042						165426			71083.1			444149
		345629						723136						420569			584674						204705			314260			655916			Slide 6	Area					Slide 7	Area			830728			26607.5			814343
	Slide 7	Area												54617.3									153149			143671		Slide 7	Area				µm²						µm²						110625
		µm²						667886						35095.1						649870			719456			114895			µm²				275250						208877			887995			647280
		312520			832762									510282												6507.37			111707				218120			832471			78855.3					Slide 6	Area
		20426.4																								579333			17049.6				503958						1385.03						µm²
		3485.48																					581839						128299				997327						112588						99739.6
		19058.5												614276															325386										80017.2						125597
		4807.55																								634378			582441				936528						481723						445843
		360298																																											671180
																																							619811
	Average	326177
																																													638311			773278
																													623065
[truncated: 82 more columns]

## Sheet: Progression Lesion 24
			sum of lesions per slide																																sum of lesions per slide
			Average of the sum of Lesions																																Average of the sum of Lesions
			Mouse ID #																																Mouse ID #
	Male																															Female
	LDLr KO																															LDLr KO
	128	Area		138	Area		154	Area		160	Area		165	Area		177	Area		201	Area		202	Area		206	Area		210	Area			134	Area		135	Area		137	Area		147	Area		148	Area		158	Area
		µm²			µm²			µm²			µm²			µm²			µm²			µm²			µm²			µm²			µm²				µm²			µm²		Slide 2	µm²			µm²			µm²			µm²
	Slide 2	242495		Slide 2	354786		Slide 2	325666		Slide 1	418137		Slide 2	243777		Slide 2	280034		Slide 2	186722		Slide 2	71163.3		Slide 1	200092		Slide 2	300884			Slide 2	330496		Slide 2	479989			347386		Slide 2	130594		Slide 2	340678		Slide 2	392205
		101548			25554.4			215481			154712			288533			98280.2			55899.3			47869.5			385022			287085				223626			49964.2			184662			159708			258561			279107
		18108.5			181102			215167			36577.5			363720			140507			61628.3			239210			146190			443371				306722			472955			331315			319542			65668.9			127881
		36795			49260.3			756314			29680.9			896031			373513			338509			255344			731303			1.03134e+06				860844			157087			863362			609844			33063.4			6427.24
		79994.3			78145.7		Slide 3	Area			639107		Slide 3	Area			892334			642759			613587		Slide 2	Area		Slide 3	Area			Slide 3	Area			1.15999e+06		Slide 3	Area		Slide 3	Area			8653.6			805620
		478941			4315.35			µm²		Slide 2	Area			µm²		Slide 3	Area		Slide 3	Area		Slide 3	Area			µm²			µm²				µm²		Slide 3	Area			µm²			µm²			706625		Slide 3	Area
	Slide 3	Area			11938.8			358913			µm²			421176			µm²			µm²			µm²			386024			337576				303334			µm²			346236			144095		Slide 3	Area			µm²
		µm²			2918.87			206622			544290			283457			242764			208797			255344			196692			303946				8064.1			541388			164893			231375			µm²			299099
		263145			708021			244939			149040			20924.3			257027			19779.7			288545			215619			16797.8				248831			64135.1			402839			11366.4			268181			498349
		23156.4		Slide 3	Area			810474			28862.5			281145			405781			156726			227615			798335			460432				23402.5			171698			913968			103786			382693			195496
		159697			µm²		Slide 4	Area			35140.9			1.0067e+06			905572			368883			771504		Slide 3	Area			1.11875e+06				4635.86			454943		Slide 4	Area			242947			14914.9			992943
		30396.3			53793.1			µm²			757333		Slide 4	Area		Slide 4	Area			754185		Slide 4	Area			µm²		Slide 4	Area				390517			1.23216e+06			µm²			733570			182246		Slide 4	Area
		24266.7			71953.1			281534		Slide 3	Area			µm²			µm²		Slide 4	Area			µm²			433418			µm²				978784		Slide 4	Area			418051		Slide 4	Area			20580.9			µm²
		95618.8			6736.3			5706.11			µm²			285826			245683			µm²			376826			288797			490262			Slide 4	Area			µm²			387191			µm²			868616			487269
		596280			11835.7			389910			142201			466545			281499			376872			197470			202461			265108				µm²			462178			155742			123325		Slide 4	Area			304559
	Slide 4	Area			419127			188164			41390.8			326078			435484			232485			222893			924676			400212				302716			19814			960984			236869			µm²			237888
		µm²			7680.64			14479.9			573627			23934.8			962667			59464.9			797190		Slide 4	Area			1.15558e+06				14823.3			225097		Slide 5	Area			18383.2			429126			19613.7
		77951.1			16162.5			879794			757218			1.10238e+06		Slide 5	Area			49775.4		Slide 5	Area			µm²		Slide 5	Area				296844			6152.53			µm²			101182			272840			1.04933e+06
		233756			168161		Slide 5	Area		Slide 4	Area		Slide 5	Area			µm²			718598			µm²			206794			µm²				430122			146470			409317			226705			253335		Slide 5	Area
		18234.4			755450			µm²			µm²			µm²			192594		Slide 5	Area			380695			312668			240120				1.0445e+06			330090			390894			706464			955301			µm²
		341153		Slide 4	Area			413404			135636			284333			286530			µm²			27534.7			497708			364699			Slide 5	Area			54886.2			101216		Slide 5	Area		Slide 5	Area			278775
		671095			µm²			209999			32336.5			3559.88			281826			379803			174446			1.01717e+06			530531				µm²			1.24469e+06			52694.2			µm²			µm²			240097
	Slide 5	Area			186104			310328			169255			374949			162804			220134			209146		Slide 5	Area			1.13535e+06				295676		Slide 5	Area			954122			249272			471570			529106
		µm²			53684.4			933730			40337.7			423053			923754			44178			791821			µm²		slide 6	Area				27185.6			µm²		slide 6	Area			454840			271329			1.04798e+06
		342802			138103		slide 6	Area			6724.85			30447.8		slide 6	Area			35209.6		slide 6	Area			548519			µm²				304381			389481			µm²			461228			273939		slide 6	Area
		16586.1			22595.5			µm²			482484			1.11634e+06			µm²			679325			µm²			352005			224290				421754			262996			404510			1.16534e+06			1.01684e+06			µm²
		183191			497261			155610			866774		slide 6	Area			346092		slide 6	Area			357482			182017			374531				1.049e+06			4023.47			458412		slide 6	Area		slide 6	Area			233733
		13690.1			897748			23860.4		Slide 5	Area			µm²			130548			µm²			173061			21536.7			80864.2			slide 6	Area			134846			78517.7			µm²			µm²			27282.9
		67013.9		Slide 5	Area			277430			µm²			258669			404355			359977			249724			1.10408e+06			406994				µm²			373141			941439			266064			249117			259797
		7325.8			µm²			115416			454829			391461			14577.2			204436			780266		slide 6	Area			1.08668e+06				414892			1.16449e+06		Slide 7	Area			437642			263568			522959
		630608			264490			323365			142681			440446			895573			25440		Slide 7	Area			µm²		Slide 7	Area				245328		slide 6	Area			µm²			4904.85			449724			1.04377e+06
	slide 6	Area			205557			895682			60168.8			5820.58		Slide 7	Area			66847.9			µm²			197436			µm²				345606			µm²			477333			519073			962410		Slide 7	Area
		µm²			23963.4		Slide 7	Area			119943			1.0964e+06			µm²			656701			327618			29595.1			481860				1.00583e+06			364859			450073			1.22768e+06		Slide 7	Area			µm²
		456248			258681			µm²			36291.3		Slide 7	Area			133902		Slide 7	Area			119760			355708			328058			Slide 7	Area			28370.3			927406		Slide 7	Area			µm²			260999
		8882.53			507254			28376			813913			µm²			369340			µm²			166982			153000			160498				µm²			273676						µm²			497433			256466
		244767			1.25995e+06			120944		slide 6	Area			440389			447973			171326			143248			479891			970416				349973			3502.65			926880			244853			221686			608310
		99968.5		slide 6	Area			282335			µm²			389938			951215			74620.1			757608			1.21563e+06							179419			418452						489014			286908			1.12577e+06
		33189.3			µm²			108399			438718			248562						432949													454388			1.08886e+06						442684			1.00603e+06
		843056			286507			2741.45			111982			1.07889e+06			921852			678895			751996			965199							983780		Slide 7	Area						1.17655e+06						1.0109e+06
	Slide 7	Area			60529.4			336975			31592.5																		1.08302e+06							µm²									919303
		µm²			164281			879771			59304.6			1.04946e+06						688410													987123			370697						936576
		203216			376741						79095.7																									311352
		84521.4			113264			859294			86776.4																									5774.79
		330353			275427						807469																									778.366
		8607.81			1.27675e+06																															332706
		18669.3		Slide 7	Area																															1.02131e+06
		645368			µm²
					489083						773636																								Average	1.15192e+06
	Average	644225			154385
					319038
					962507
					976737
[truncated: 78 more columns]

[truncated: 9 more sheets: Progression Lesion 27, Regression Body weights, Regression non-HDL, Regression HDL, Regression ApoA1, Regression Lesion Size, Regression Baseline Lesion, Regression Lesion, FPLC]
